# Supplementary material for: Prediction of Overall Survival in Glioblastoma Using Early Postoperative Reduction in FLAIR Lesion Volume After Gross Total Resection
Source: Cancers (Basel). 2026 May 13;18(10):1585. doi: 10.3390/cancers18101585 (PMC13204664; doi:10.3390/cancers18101585)
Supplement: Supplementary file 1 [file cancers-18-01585-s001.zip]

Archive with 1 entries (1 files):
- cancers-4272157-supplementary.pdf
